# Supplementary material for: Identification of environmentally stable QTL for resistance against Leptosphaeria maculans in oilseed rape (Brassica napus)
Source: Theor Appl Genet. 2015 Oct 30;129:169–80. doi: 10.1007/s00122-015-2620-z (PMC4703627; doi:10.1007/s00122-015-2620-z)
Supplement: Supplementary file 3 — Supplementary material 3 (XLSX 14 kb) [file 122_2015_2620_MOESM3_ESM.xlsx]

## Sheet: sheet 1
S-Table 3: Primer information for the marker loci located at the peak or flanking the peak of the QTL
		Markers closest to the position of QTL peak		Primers used
LG	Position (cM)	QTL detected with individual year or site data	QTL detected with combined analysis across years and sites	Forward	Reverse
A1	104.9	sN2305a	sN2305a	-	-
A2	0	sR12095a	sR12095a	GCTGCGAGGAAATCAGAGTC	TACACACTTGATCGCGCTTC
A2	10	sR94102a	sR94102a	ATCCCCAAACTACCCTCACC	AGGATGAGCAAAGGAAAGCA
A2	18.1	H09.570	H09.570	TGTAGCTGGG	TGTAGCTGGG
A2	28.8	PFM519b	PFM519b	GGTTCCTGCTACTTCAAC	TCTTGTTGCTTGTCTCAG
A2	85.9	At4_001	At4_001	CCCGCTACTTGATGACCTTC	TTGTTGTAAGTCCCATCTCAACC
A2	89.7	E02.1200	E02.1200	GGTGCGGGAA	GGTGCGGGAA
A2	98.5	ScJ14	ScJ14	CACCCGGATGGTCGTACGAGGATA	CACCCGGATGCACTTCCTCAAGAT
A2	112.9	CB10540	CB10540	TCATCAGAATCTTCCACGA	AGCATCACGGGACTTACA
A3	212.5	Na12C07	Na12C07	ACTCAACCCCACAAACCTG	AGTTCCCCGGATCCGATTAG
A3	218.6	G03.960	G03.960	GAGCCCTCCA	GAGCCCTCCA
A3	220.4	sN5108a	sN5108a	-	-
A4	4.2	CB10347	CB10347	ATCTGAACACTTTCGGCA	GGAAGCACCATGTCAGC
A4	18.7	PFM628	PFM628	TTCAAAGGCCTATCTCTC	CAGATTCAATCGTCAATG
A4	28.1	sN2025	sN2025	-	-
A4	37.6	FAD3.A	FAD3.A	GTGGACTGGGAGTTTYTCNGA	TGGCATCGACCAARTGRTARTG
A6	69	PFM191a	PFM191a	GGAGCTTCGCCGTGGAGT	CTCTCAGGGAAAGGAGCAGTAT
A6	80.5	sS1949a	sS1949a	CGTTCCCCTTTTGTCTCTTG	CGGTTGTTTCCACAAGGTTC
A6	92.5	A18.1580	A18.1580	AGGTGACCGT	AGGTGACCGT
A6	99.7	sNRB93a	sNRB93a	-	-
A6	119.9	sR12156a	sR12156a	TTCTTGGTGTGTCCTGCAAA	GAGCTATGGCAATCCTCCTG
A6	130	Gai	Gai	GCTTGATTCGCNGTRAARTG	ACTCGAGCAGCTTGARRYNATGATG
A6	130	Bzh	Bzh	Dwarf gene
A7	21.6	Bras023	Bras023	CCATTGCAAATCCCTTTACTC	AGATGGAATGCGATCAAAGA
A7	36.1	CB10450	CB10450	CTTCACCAGCAAAAGCAC	GCTTCGACTCCAAAAACA
A7	39.1	A08.2340	A08.2340	GTGACGTAGG	GTGACGTAGG
A7	45.9	P07.CD1	P07.CD1	GTCCATGCCA	GTCCATGCCA
A8	38.8	CB10013b	CB10013b	AGACGCTCAGAAAGACGATA	GGCTTCATTCATCACAACCT
A8	51.8	A08.960	A08.960	GTGACGTAGG	GTGACGTAGG
A8	63.8	IGF3222b	IGF3222b	ATGCTGATCAACCGATA	GAACTGCAGCTGTCATC
A9	105.9	ScL12	ScL12	GGGCGGTACTAATGCAAAAGAAAA	GGGCGGTACTATATTTGAGAGAAG
A9	113.5	MR216b	MR216b	GGCTTTGCATCGTCC	CAAGAAGGTTCCAATCCC
A9	124.8	W15.1470	W15.1470	GTCCATGCCA	GTCCATGCCA
A9	134	CB10106	CB10106	GTTGGGAGAAGGTTTGGAGT	CTCGGCATTTATGTGTGTTT
C1	21.2	sN11707a	sN11707a	ACACGGCCTAAGGTACAACG	TCAAACGAACTCCCTCCATC
C2	13.4	Fad8	Fad8	TCTCAGACATAGGRTGCCANGA	GTATACGACCTCTCCCNAGNAT
C2	28.5	PFM561	PFM561	CTCTTTCACCCAACTCTC	ATTCGACCTCAGTCTCC
C2	49	ScN01	ScN01	CTCACGTTGGTTACAAGAGAGTTA	CTCACGTTGGGATACATGTTGGGT
C2	52.5	W11.610	W11.610	CTGATGCGTG	CTGATGCGTG
C2	56.3	sR12779b	sR12779b	-	-
C4	116.1	ScNP009	ScNP009	TCCTGTTCCGCTCTTCAACT	GAGAGAGCGATGGAGCAGTC
C4	124	A09.1000	A09.1000	GGGTAACGCC	GGGTAACGCC
C4	129	Na12D09	Na12D09	ACTGAAACTTACTAAAAGAGAGAG	TCTAGAAACACCAGCAGTGGC
C7	83.5	Bras014	Bras014	CCCATTGACAACTCTTCTCTT	CTGTGTTCGCCCATTATG
C7	114.6	CB10431	CB10431	GGGTTTACTGGGTTCGTT	GCAGAAGGGGAAACACTT
C7	127.4	Na12A10	Na12A10	TTGAACTCTAACAAAGATTCCGC	TTTTTCGTTTGGATGCAG
C8	52.4	sN2189a	sN2189a	-	-
C8	79.9	CB10449	CB10449	TTGGATCATTTTGGCATC	TCATCCAGGTAATGTTGTTG
C8	96.7	CB10179	CB10179	ACGAAGCAAATAACAAAGA	GAAACCCGAAAGCCTAAG
C8	102.7	H06.CD1	H06.CD1	ACGCATCGCA	ACGCATCGCA
C8	116.7	Bras060e	Bras060e	CCATCTCCACCTTCTTCC	CCGAAACTTAACTCAAAAACA
Remark: When the marker was a RAPD marker, the surrounding SSR markers were indicated.
