# Supplementary material for: Identification of environmentally stable QTL for resistance against Leptosphaeria maculans in oilseed rape (Brassica napus)
Source: Theor Appl Genet. 2015 Oct 30;129:169–80. doi: 10.1007/s00122-015-2620-z (PMC4703627; doi:10.1007/s00122-015-2620-z)
Supplement: Supplementary file 4 — Supplementary material 4 (XLSX 31 kb) [file 122_2015_2620_MOESM4_ESM.xlsx]

## Sheet: sheet 1
S-Table 2: Genetic map used for QTL detection
Marker information was presented in Delourme et al (2008), Wang et al (2011a) and Jestin et al (2012)
LG	Marker loci number	Marker loci	Position (cM)
A1	1	CB10081	0
A1	2	sN11641a	6
A1	3	PFM450	10.5
A1	4	sN11707b	13.8
A1	5	sNRE47a	15.1
A1	6	CB10097	16.8
A1	7	C02.860	27.1
A1	8	Ol10D03b	30.4
A1	9	sR1377b	37.6
A1	10	PFM410	45.8
A1	11	PFM341	67.2
A1	12	Ol12F11b	72
A1	13	sR12386b	81.5
A1	14	Bras041a	86.6
A1	15	Bras084	90.5
A1	16	RPS2.2	90.9
A1	17	Bras078	91.2
A1	18	Bras013a	99.3
A1	19	Na12C06	101.7
A1	20	Bras026	102.5
A1	21	IGF2071e	103.5
A1	22	sN2305a	104.9
A1	23	G12.710	111.8
A1	24	sN0983Fa	114.3
A1	25	Bras043	121.3
A1	26	sN2321a	124
A1	27	ELI3	126.8
A1	28	Bras067	138.6
A1	29	Bras074	143.9
A1	30	ACPlicor	146.9
A1	31	PFM668	152
A1	32	sR12355b	154.6
A1	33	sS1867Ab	155.5
A1	34	Na14F11a	179.4
A1	35	PFM103	180.2
A2	36	sR12095a	0
A2	37	sR94102a	10
A2	38	H09.570	18.1
A2	39	PFM519b	28.8
A2	40	PFM529	42.8
A2	41	Bras037	52.7
A2	42	sR6293	54.5
A2	43	O15.1000	60.9
A2	44	At5_003	62.2
A2	45	sN11531	73.8
A2	46	Na12H09c	77.9
A2	47	CB10093	79.8
A2	48	At4_001	85.9
A2	49	E02.1200	89.7
A2	50	ScJ14	98.5
A2	51	CB10540	112.9
A2	52	MKD152.2	127.7
A2	53	Na12E03	130
A2	54	PFM370	134
A3	54	CB10388	0
A3	55	F15.680	13.6
A3	56	sS2368b	16.7
A3	57	R12137Ib	22.7
A3	58	CHS.4	28.4
A3	59	I11.2000	39.2
A3	60	Bras029	52.2
A3	61	Ra2E11	56.7
A3	62	F15.1110	60.3
A3	63	sR0253a	65.9
A3	64	Na14E02	71.5
A3	65	F01.1340	80.9
A3	66	At2_020b	81.3
A3	67	sN8841b	83
A3	68	Na12E02	84.1
A3	69	S2Nx062	86.6
A3	70	sS1716b	92.9
A3	71	sR12015a	100.5
A3	72	W05.630	101.1
A3	73	sN12574b	104.5
A3	74	PFM211	118.8
A3	75	A16.3250	126.4
A3	76	sS1867Ac	129.5
A3	77	CB10144	139.3
A3	78	sR6803b	140.3
A3	79	sN11722a	142.3
A3	80	PFM189	147.2
A3	81	Na10F06b	149.8
A3	82	G14.1045	150.9
A3	83	PFM192	154.7
A3	84	W08.2360	166.4
A3	85	Bras010b	169.2
A3	86	CB10415	172.7
A3	87	Bras056a	174.8
A3	88	Na10E02c	180.8
A3	89	MKD156.3	184
A3	90	MYJ243.1	185.3
A3	91	PFM533	187.8
A3	92	sR0404a	192
A3	93	E85M32a	200.9
A3	94	V09.2100	203.5
A3	95	E84M40a	205.4
A3	96	IGF9014c	206.9
A3	97	P78M71a	208.5
A3	98	Na12C07	212.5
A3	99	G03.960	218.6
A3	100	sN5108a	220.4
A3	101	Bras002b	221.3
A3	102	P78M41b	224.8
A3	103	PFM384	236
A4	104	CB10448	0
A4		CB10347	4.2
A4	106	sN0786a	7.2
A4	107	sN0464b	11
A4	108	sR12610a	11.7
A4	109	W08.1620	13.1
A4	110	PFM628	18.7
A4	111	sN2025	28.1
A4	112	FAD3.A	37.6
A4	113	P05.1420	39.4
A4	114	CB10196	48.7
A4	115	sR12307I	62.7
A4	116	Y10.1300	71.3
A4	117	Bras024	88.4
A5	118	sNRD03	0
A5	119	Bras072a	7
A5	120	PFM524	9.2
A5	121	PFM383	13.7
A5	122	sN2675b	14.6
A5	123	S2Nx011	20.2
A5	124	PFM679	25.8
A5	125	Bras063a	36.1
A5	126	sN12353b	43.2
A5	127	M13.1060	52
A5	128	PFM225	62.5
A5	129	Na10B08	63.2
A5	130	sR9222a	63.8
A5	131	Na10B11	64.6
A5	132	Bras013b	67.3
A5	133	CHIT25.1	89.6
A5	134	sR9477b	97.2
A5	135	sR9555a	111.7
A5	136	G15.560	120.6
A6	137	PFM576	0
A6	138	A01.740	2.9
A6	139	sN2837a	11.5
A6	140	Na12D08	14.8
A6	141	O20.1100	20.1
A6	142	sR9411	24.3
A6	143	sN12750c	26
A6	144	Bras052	28.8
A6	145	Ra2D04	35.7
A6	146	B07.460	40.5
A6	147	CB10065	49.5
A6	148	sN2189b	50.2
A6	149	Na12H06	52.3
A6	150	Na12A08c	52.9
A6	151	sN1939Fb	54.1
A6	152	sN1939Rb	57.2
A6	153	Bras028	64.1
A6	154	PFM191a	69
A6	155	Na12B08	73.1
A6	156	W05.750	79.4
A6	157	sS1949a	80.5
A6	158	A18.1580	92.5
A6	159	sNRB93a	99.7
A6	160	Bras115	110.4
A6	161	sR12156a	119.9
A6	162	Gai	130
A6	163	Bzh	130
A6	164	W09.CD1	136.6
A6	165	W08.2120	140.2
A7	166	V09.1300	0
A7	167	sR4047	7.4
A7	168	H06.940	8.1
A7	169	Ra2G08a	11.1
A7	170	sS2367	17.2
A7	171	Bras023	21.6
A7	172	CB10450	36.1
A7	173	A08.2340	39.1
A7	174	P07.CD1	45.9
A7	175	W11.1690	48.5
A7	176	Ol09A06b	61.3
A7	177	CB10439	65.4
A7	178	sNRA59	69.4
A7	179	A14.880	77.7
A7	180	C02.1375	83.9
A7	181	Ol12E03	94.5
A7	182	PFM509	101.8
A7	183	T04.680	102.8
A7	184	PFM589	105.9
A7	185	O15.1360	129.2
A8	186	CB10026b	0
A8	187	PFM139	12.5
A8	188	sR9480	15.6
A8	189	Na10E02a	20.2
A8	190	sR6068	22.1
A8	191	CB10364	23.7
A8	192	sR7178b	25.1
A8	193	PFM227	28.4
A8	194	L08.790	30.5
A8	195	sS1702	31.9
A8	196	Bras039	33.3
A8	197	sR7167a	33.4
A8	198	CB10013b	38.8
A8	199	A08.960	51.8
A8	200	IGF3222b	63.8
A8	201	PFM354	68
A8	202	sR3688	71.2
A8	203	A15.850	75.2
A8	204	Na12B05	92
A8	205	CB10475	96.7
A8	206	G11.510	105.5
A8	207	Na12A08b	110.9
A8	208	Na14G02b	111.9
A8	209	PFM046	126.3
A8	210	CB10193	143.6
A9	211	O15.1100	0
A9	212	A07.500	7
A9	213	sR6806b	16.6
A9	214	W03.550	26.2
A9	215	sR9447	32.5
A9	216	N18.940	39.5
A9	217	sN1988b	40.4
A9	218	sR50163a	44.6
A9	219	Bras020	53.4
A9	220	PFM348	63.7
A9	221	CB10311	73.8
A9	222	MR216c	77.1
A9	223	W11.1890	80.7
A9	224	sN2713c	90.3
A9	225	CB10402	98.2
A9	226	CB10029	104.4
A9	227	Na10G06b	104.5
A9	228	ScL12	105.9
A9	229	sNRC18a	106.5
A9	230	Ol12F02b	107.8
A9	231	Na10A08c	108.4
A9	232	ScNP046	109.4
A9	233	Na12E06B	110.3
A9	234	MR216b	113.5
A9	235	W15.1470	124.8
A9	236	CB10106	134
A9	237	ScH09	138
A9	238	Na14B03	150.2
A9	239	sN11670a	156.2
A9	240	I11.1130	161
A9	241	A07.790	162.1
A9	242	sR5795a	166.2
A9	243	sR6755a	167.7
A9	244	Y04.1510	178.8
A9	245	PFM558b	183.9
A10	246	sN8115Fc	0
A10	247	Bras001	32.8
A10	248	Ra2E07	41.1
A10	249	Na12E09	41.5
A10	250	Na10E08	41.9
A10	251	CB10109	42.3
A10	252	CB10485	45.9
A10	253	sR6083a	46.4
A10	254	CB10069	49.5
A10	255	K11.1350	55.1
A10	256	sN13039b	56.1
A10	257	PFM558a	64.6
A10	258	sN3888Fa	70.3
A10	259	sN3886Ib	71.8
A10	260	N01.800	74.1
A10	261	RA2E03b	76
A10	262	sS2066a	80.8
A10	263	R12384Ib	85.8
A10	264	sN2713a	90
A10	265	PFM319	95.9
A10	266	R06.2100	104.4
A10	267	CHS.1	108.4
A10	268	sN8502	110.1
A10	269	CB10575	112.7
A10	270	NI4A03a	124.4
A10	271	sN8474	127.8
A10	272	MKD156.2	134.3
A10	273	R13.CD1	138.2
A10	274	OL11B03a	141.8
A10	275	Na14G02c	146.2
A10	276	CB10021b	153.2
C1	277	Y15.2000	0
C1	278	sN11641b	7
C1	279	CB10429	13.2
C1	280	sN11707a	21.2
C1	281	sNRE47b	26.8
C1	282	CB10587	32.9
C1	283	CB10369	45.4
C1	284	Ol12F11a	59.3
C1	285	O13.1490	63.6
C1	286	sN9425	65.6
C1	287	S4No025	69.6
C1	288	L02.940	78.6
C1	289	CB10206	79.7
C1	290	Y15.1880	81
C1	291	sNRE30d	82.3
C1	292	PFM566	85.3
C1	293	Na12H01	86.2
C1	294	PFM499	90.7
C1	295	Bras044	97.4
C1	296	PFM191b	114.4
C1	297	sN2321b	122.5
C1	298	Ol10A11	123.5
C1	299	CB10572	126.1
C1	300	sR12355a	140.9
C1	301	Na14F11b	170
C2	302	PFM353	0
C2	303	A01.870	10.1
C2	304	sR12095b	11.4
C2	305	Fad8	13.4
C2	306	PFM561	28.5
C2	307	L08.1190	31.3
C2	308	PFM519a	46.1
C2	309	ScN01	49
C2	310	W11.610	52.5
C2	311	sR12779b	56.3
C2	312	Na14H11a	57.8
C2	313	MR216a	58.4
C2	314	Ol13G05a	64
C2	315	Na12H09b	73.2
C2	316	CB10026a	77.6
C2	317	Ol09A06a	82.7
C2	318	sN3514Fa	89.4
C2	319	PFM425	107.2
C2	320	ScNP007	113
C2	321	P05.CD1	121.9
C2	322	Bras075b	125.6
C2	323	Na12B07a	128.1
C2	324	PFM457	136.7
C2	325	D20.760	144.7
C2	326	Ol10H02	152.5
C2	327	Bras102b	152.6
C2	328	I20.760	158.8
C2	329	sNRE30a	168.8
C2	330	Ol09A03	175.5
C2	331	Na12C03	182.5
C2	332	CB10543a	199.9
C3	333	sR12324a	0
C3	334	sS2368c	19.5
C3	335	C18.500	33.3
C3	336	sS2368a	35.4
C3	337	R12137Ia	44.5
C3	338	Y15.850	46.5
C3	339	R06.1360	58.9
C3	340	Ol10B08	78.3
C3	341	sR6688a	83.2
C3	342	C04.1840	84
C3	343	sN3886Id	85
C3	344	Bras075d	92.6
C3	345	sS1716a	99.4
C3	346	X01.600	104.9
C3	347	sNRA56	116.5
C3	348	CB10057	122.8
C3	349	Bras076	133.1
C3	350	sNRA85b	145.5
C3	351	Bras069	150.7
C3	352	sR6803a	153.6
C3	353	sN11722b	157.3
C3	354	Bras065	167.8
C3	355	Bras056b	175.2
C3	356	F20.830	181
C3	357	sN1939Ra	193.5
C3	358	sN1939Fa	198.2
C3	359	sN8235a	201
C3	360	sN2032	201.9
C3	361	sN8115Fa	204.7
C3	362	Na10G06a	205.8
C3	363	J12.830	218
C3	364	Ol13C12	223.4
C3	365	Bras068	226.9
C3	366	B15.1130	239.7
C3	367	O15.775	243.2
C3	368	Bn40C1	249
C3	369	Bras102a	269.8
C4	370	Bras072b	0
C4	371	sS2277	14.2
C4	372	S2No063	25.2
C4	373	Bras063b	30.8
C4	374	sORF73a	39.8
C4	375	sN12353a	42.2
C4	376	MR119	51.8
C4	377	CB10107	52.5
C4	378	At2_020a	58.3
C4	379	Bras123	64.8
C4	380	Na12B07b	67.4
C4	381	Na12E6Aa	69.5
C4	382	CB10159a	70.5
C4	383	Bras061	72
C4	384	Na14E11	73
C4	385	W15.1560	75.9
C4	386	CB10501	79.5
C4	387	F01.540	83.9
C4	388	Ol10D03a	97
C4	389	P05.1375	100.7
C4	390	ScN13	106.7
C4	391	sN0539b	112.1
C4	392	ScNP048	115.3
C4	393	ScNP009	116.1
C4	394	A09.1000	124
C4	395	Na12D09	129
C4	396	P09.1160	132.9
C4	397	At3_015a	136.1
C4	398	CB10493a	156.4
C4	399	S2No065	158.6
C4	400	S2No066	160.5
C5	401	sN13039a	0
C5	402	q03.700	11.8
C5	403	Ol10B02	29.1
C5	404	CB10096b	55.7
C5	405	A11.1135	59.5
C5	406	PFM627	70.6
C5	407	OXOR.4	77.8
C5	408	sR6367a	78.7
C5	409	CB10027	79.9
C5	410	Ol12F02a	82.5
C5	411	Na10A08b	83.1
C5	412	Na10D11	83.7
C5	413	sS2131	84.6
C5	414	Bras089	100.9
C5	415	E46M64g	116.1
C5	416	P03.700	140.6
C5	417	ACP.6	142.8
C5	418	sR9555b	148.5
C5	419	A16.1820	149.4
C6	420	I11.600	0
C6	421	K11.750	17.4
C6	422	sS2486a	21.3
C6	423	CB10234	31.1
C6	424	sORD31	34
C6	425	Bras116	50.6
C6	426	ScNP051	67.1
C6	427	F04.CD1	69.2
C6	428	PFM356	78.3
C6	429	sR12387a	81.3
C6	430	Na12A02	84.3
C6	431	T16.1160	85.1
C6	432	H12.1300	90.6
C6	433	Na10C06	100.4
C6	434	a4NE6	114.1
C6	435	b4NF9	121.2
C7	436	Bras047	0
C7	437	Bras066	12.2
C7	438	sN0706	19.8
C7	439	Na12F03	20.7
C7	440	Na12B07c	21.4
C7	441	sNRH63	24.5
C7	442	Bras019	26.9
C7	443	CB10299	48.5
C7	444	PC1	55.5
C7	445	Bn92A1	64.7
C7	446	CB10268	80.4
C7	447	Bras014	83.5
C7	448	sNRB93b	86
C7	449	U13.2160	96.2
C7	450	N12508Xa	97.3
C7	451	sS1949b	99.2
C7	452	sR0404b	108
C7	453	MKD156.4	111
C7	454	CB10431	114.6
C7	455	Na12A10	127.4
C7	456	R12302Ib	128.4
C7	457	b4NB12	133.8
C7	458	sR6715b	144.3
C8	459	Bras031	0
C8	460	CB10602	3.1
C8	461	sR7178a	9.4
C8	462	RPS5a	22.9
C8	463	H12.1010	27.9
C8	464	sN2189a	52.4
C8	465	CB10449	79.9
C8	466	PFM604b	88.6
C8	467	sR12386a	95
C8	468	CB10179	96.7
C8	469	H06.CD1	102.7
C8	470	Bras060e	116.7
C8	471	sR5795b	118.1
C8	472	sR6755b	119.5
C8	473	C02.1460	127.6
C8	474	CB10092	128
C8	475	A09.700	132
C8	476	sN0866a	134.8
C8	477	sORB29A	136.7
C8	478	CB10139	146.1
C9	479	PFM214	0
C9	480	BN173a	7.6
C9	481	sR6806a	20.3
C9	482	M13.1420	27.7
C9	483	Bras075c	35.2
C9	484	sN1988a	38.9
C9	485	sR50163b	48.9
C9	486	O20.1380	50.3
C9	487	J07.2960	61.8
C9	488	E36M49d	65.7
C9	489	N20.1320	70.4
C9	490	F06.570	70.9
C9	491	G13.950	74.8
C9	492	Q01.930	77
C9	493	ScNP005	80.5
C9	494	sNRG42	81.6
C9	495	PFM201	82.7
C9	496	ScNP010	85.4
C9	497	CB10013a	88.1
C9	498	Bras002c	92.3
C9	499	Bras075a	93
C9	500	ScNP025	97.8
C9	501	Ra2E03a	99.6
C9	502	CB10288	101.7
C9	503	E80M72a	105.1
C9	504	sS2066b	107.1
C9	505	R12384Ia	108.7
